# Supplementary material for: The Effect of a Structured Individualized Educational Intervention on Breastfeeding Rates in Greek Women
Source: Int J Environ Res Public Health. 2021 Oct 28;18(21):11359. doi: 10.3390/ijerph182111359 (PMC8582789; doi:10.3390/ijerph182111359)
Supplement: Supplementary file 1 [file ijerph-18-11359-s001.zip]

Archive with 1 entries (1 files):
- ijerph-1386268 supplementary.pdf
